# Supplementary material for: Hindcasting Historical Breeding Conditions for an Endangered Salamander in Ephemeral Wetlands of the Southeastern USA: Implications of Climate Change
Source: PLoS One. 2016 Feb 24;11(2):e0150169. doi: 10.1371/journal.pone.0150169 (PMC4766244; doi:10.1371/journal.pone.0150169)
Supplement: S1 Table — (XLSX) [file pone.0150169.s001.xlsx]

## Sheet: Sheet1
	Wetland ID for 17 pine flatwoods wetlands. Water levels were measured monthly or bimonthly (cm).
Date	A	B	C	D	E	F	G	H	I	J	K	L	M	N	O	P	Q
November 2005 1	0	0	0		0	0	29		0	0	0	0	0	0	0	0	0
January 2006 1	0	0	2	0	10.8	7	30.4	0	10.4	9.2	16.1	9.4	12	11.5	10	16.2	18.3
February 2006 1	10	4	13	3	15	11	36	12	17	8	22	15	17	14	13	16.2	21
February 2006 2	0	0	5	0	9	8	31	4.5	12.5	16	17	12	15.5	13	11	18	19
March 2006 1	0	0	0	0	0	6	20.5	0	4	9.5	8.5	4	6	8	6	14	14
March 2006 2	0	0	0	0	0	0	9	0	0	0	0	0	0	0	0	0	0
April 2006 1	0	0	0	0	0	0	0	0	0	0	0	0	0	0	0	0	0
April 2006 2	0	0	0	0	0	0	0	0	0	0	0	0	0	0	0	0	0
May 2006 1	0	0	0	0	0	0	0	0	0	0	0	0	0	0	0	0	0
November 2006 1	0	0	0	0	0	0	0	0	0	0	0	0	0	0	0	0	0
December 2006 1	0	0	0	0	0	0	0	0	0	0	0	0	0	0	0	0	0
January 2007 1	0	0	0	0	0	0	0	0	0	0	0	0	0	0	0	0	0
January 2007 2	0	0	0	0	0	0	0	0	0	0	0	0	0	0	0	0	0
February 2007 1	0	0	0	0	0	0	0	0	0	0	0	0	0	0	0	0	0
February 2007 2	0	0	0	0	0	0	0	0	0	0	0	0	0	0	0	0	0
March 2007 1	0	0	0	0	0	0	0	0	0	0	0	0	0	0	0	0	0
March 2007 2	0	0	0	0	0	0	0	0	0	0	0	0	0	0	0	0	0
April 2007 1	0	0	0	0	0	0	0	0	0	0	0	0	0	0	0	0	0
May 2007 1	0	0	0	0	0	0	0	0	0	0	0	0	0	0	0	0	0
November 2007 1	26.2	5.9	26.7	17.3	18.3	14.9		21.3	22.9	36.4	33.7	24.9	35.9	14.2	13.6	16.6	23.6
November 2007 2	12.35	0	9.6	1.7	0	6.7		12.6	11.3	28.3	19.5	14.55	22.7	9.5	8.1	0.1	18.7
December 2007 1	25.7	11.2	25.2	13.2	20.4	17.4		24.12	23.7	35.3	29.9	26.5	30.9	14.3	13.9	15.7	24.2
December 2007 2	23.7	11.6	21.6	13.5	23.1	17.8		24.3	22.3	34.7	29.7	29.4	28.2	16.3	16.9	18.2	25.7
January 2008 1	27.8	10.4	30.3	22.7	22.6	18.9	28.8	23.8	24.3	43.3	39.4	31.3	39.4	15.8	15.6	19.2	25.5
January 2008 2	24.4	7.9	22.7	15.7	19.3	15.2	18.1	25.3	22.3	39.5	27.2	29.8	32.7	15.6	16.3	15.4	23.6
February 2008 1	28.5	13.4	28.2	24.3	23.5	19.6	27.8	27.7	25.9	44.8	39.8	32.5	37.5	17.7	19.7	20.6	25.7
February 2008 2	25.6	14.2	22.6	19.8	22.5	17.7	21.6	25.9	23.9	38.9	38.7	31.8	32.5	16.2	18.9	18.4	23.9
March 2008 1	27.8	15.4	29.5	21.5	22.9	19.6	33.8	26.4	25.4	44.2	42.2	31.5	40.3	17.8	21.4	21.8	26.6
March 2008 2	26.7	19	23.7	21.9	22.5	19	29.6	25.6	24.4	40.4	39.4	31.8	35.6	15.4	20.4	22.1	25.9
April 2008 1	10	0	3.6	6.2	9.6	10.5	12.4	16.1	12.8	29.8	28.2	24.1	21.1	7.9	11.9	11.7	20.4
April 2008 2	9.9	7.9	4.9	2.1	17.5	15.7	8.5	16.3	13	31.2	28.1	26.1	17.4	9.4	12.4	11.1	21
May 2008 1	0	0	2.1	0	14.1	9.1	3.5	6	8.5	20.9	15.2	16.2	5.5	7.3	9.4	9.8	18.6
November 2008 1	0	0	0	0	0	0	0	0	0	0	0	0	0	0	0	0	0
November 2008 2	0	0	0	0	0	0	0	0	0	0	0	0	0	0	0	0	0
December 2008 1	0	0	0	0	0	0	0	0	0	0	0	0	0	0	0	0	0
December 2008 2	0	0	0	9.2	0	0	0	4.8	12.6	6.6	8.5	6.9	7.8	12.2	8.5	15.4	16.1
January 2009 1	0	0	0	0	0	0	0	0	4.5	4.5	0	0	1.5	9.1	5.8	12.2	15.5
January 2009 2	0	0	0	0	0	0	0	0	0	0	0	0	0	5.2	4.3	10.7	14.2
February 2009 1	0	0	0	0	0	0	0	0	0	0	0	0	0	0	0	8.6	10.8
February 2009 2	0	7.3	11.5	9.8	3.7	6.2	0	8.8	15.2	16.8	0	11.8	17.7	13.2	11	13.4	15.5
March 2009 1	0	0	0	0	0	0	0	0	5.9	5.5	0	0	7.6	8.4	6.1	10	15.8
March 2009 2	0	0	0	0	0	0	0	0	0	0	0	0	0.3	6.8	3.2	10.2	14.3
April 2009 1	25.3	11.5	28.1	20.9	21.3	18.8	23.7	26.9	22.9	31.8	34.2	29.2	34.3	16.2	13.9	20.6	24.9
April 2009 2	23.9	6.6	22.1	19.1	18.2	14.3	24.9	24.4	22.5	35.1	32.6	27.6	30.9	14.5	13.1	17.7	21.2
May 2009 1	0	0	0	0	0	0	0	0	0	16.8	0	9.8	0	0	8	5.5	14.6
November 2009 1	1.8	10.59	7.9	13.8	12	15.1	37.8	21.3	16.3	29.4	25.6	27.4	19	13.1	13.2	18.1	24.6
November 2009 2	0	0.7	0	0.7	10.6	10.8	15.7	14.3	7.7	25.1	14.2	20.4	13	8.9	8.2	13.3	21.6
December 2009 1	13	17.6	16	12	20	17.3	30.9	25.1	20.5	31.5	28.8	30.9	20.4	17.2	17.1	28	27.6
December 2009 2	15.1	19.1	26.7	24.3	26.6	25.4	30.4	27.4	25.4	39.2	40.6	31.8	30.7	11.1	20.6	24.6	28.5
January 2010 1	7.3	13.6	21.9	18.9	20.3	17.4	28.6	25.1	24.5	41.2	35.3	29.9	27.8	9.5	16.9	21.6	23.5
January 2010 2	29.2	20.95	34.03	25.78	25.4	22.61	34.3	36.83	26.67	43.9	40	34.3	38.74	24.13	24.76	28.7	32
February 2010 1	28.6	15.3	35.8	29.5	23.8	23.7	34.3	33.2	28.1	44.6	43.9	39.3	43.5	20.8	24.9	30.7	40.3
February 2010 2	28.1	15.6	30.2	24.3	23.8	18.8	33.9	29.7	24.2	40.5	38.9	35.1	39.3	18.1	19.5	26.8	35.8
March 2010 1	26.5	18.3	25.4	23.6	21.5	18.1	39.6	14.6	24.6	38.3	39.5	32.2	35.1	16.5	19.4	26.7	26.9
March 2010 2	25.8	15.2	18.5	18	19.6	13.8	34.6	26.9	21.7	37.9	36.9	31.6	29.5	16.6	17.5	22	24
April 2010 1	4.1	3	0	0	1.3	7.7	24	14.2	10.6	23.4	20.1	21.9	23	5.6	8.1	10.5	18.3
April 2010 2	0	0	0	0	0	0	11	3.7	0	0	8.5	0	0	0	0	0	14.5
May 2010 1	14.9	0	10.8	8.2	0	5.3	14.8	3.1	5.1	22.1	28.1	13.3	18.1	11.5	1.3	5.6	23.2
November 2010 1	0	0	0	0	0	0	0	0	0	0	0	0	0	0	0	0	0
November 2010 2	0	0	0	0	0	0	0	0	0	0	0	0	0	3.4	3.2	20.2	0
December 2010 1	0	0	0	0	0	0	0	0	0	0	0	0	0	7.4	4.8	2.1	14.9
December 2010 2	0	0	0	0	0	0	0	0	0	0	0	0	0	1.8	2.6	0	9.6
January 2011 1	0	0	3	0	0	0	0	0	11.3	4.1	7.6	8.9	11	13.5	9.7	10.4	18.2
January 2011 2	0	0	0	0	0	0	0	0	4	0	0	0	0	0	5.8	7.9	17.3
February 2011 1	12.5	2.4	16.7	0	11.9	3.8	5	0	18.2	0	13.6	15.1	19.3	16.3	5.9	14.1	24.4
February 2011 2	0	0	0	0	0	0	0	0	11.2	9	8.4	4.5	14.1	11.9	8.9	7.1	19.2
March 2011 1	13.1	9.7	18	6	19.4	7.5	5.2	10.5	17.7	7.5	16.2	10.5	18.9	17.5	9.5	18	24.9
March 2011 2	0	0	0	0	0	0	0	0	1.8	4.5	0	0	0	6.7	5.5	6.5	17
April 2011 1	0	0	0	0	0	0	0	0	0	0	0	0	0	5.4	4.7	8.9	17.9
May 2011 1	0	0	0	0	0	0	0	0	0	0	0	0	0	0	0	0	0
November 2011 1	0	0	0	0	0	0	0	0	0	0	0	0	0	0	0	0	0
November 2011 2	0	0	0	0	0	0	0	0	0	0	0	0	0	0	0	0	0
December 2011 1	0	0	0	0	0	0	0	0	0	0	0	0	0	0	0	0	0
December 2011 2	0	0	0	0	0	0	0	0	0	0	0	0	0	0	0	0	0
January 2012 1	0	0	0	0	0	0	0	0	0	0	0	0	0	0	0	0	0
January 2012 2	0	0	0	0	0	0	0	0	0	0	0	0	0	0	0	0	0
February 2012 1	0	0	0	0	0	0	0	0	0	0	0	0	0	0	0	0	0
February 2012 2	0	0	0	0	0	0	0	0	0	0	0	0	0	6.8	0.5	8.5	7.4
March 2012 1	0	0	8.4	6.2	0.5	2	0	17.3	15.1	15.4	0	10.1	17.1	13.4	7.5	14.3	20.3
March 2012 2	0	0	0	0	0	0	0	0	3.3	0	0	0	7.4	7.4	2.3	9.5	16
April 2012 1	0	0	0	0	0	0	0	0	6.1	0	0	0	10	7	6.3	6	18.2
April 2012 2	0	0	0	0	0	0	0	0	0	4	0	0	0	7.5	0	5.9	17.1
May 2012 1	0	0	0	0	0	0	0	0	0	0	0	0	0	0	0	0	0
November 2012 1	0	0	0	0	0	0	0	0	0	0	0	0	0	0	0	0	9.1
November 2012 2	0	0	0	0	0	0	0	0	0	0	0	0	0	0	0	0	0
December 2012 1	0	0	0	0	0	0	0	0	0	0	0	0	0	0	0	0	0
December 2012 2	0	0	0	0	0	0	0	0	0	0	0	0	0	0	0	0	0
January 2013 1	0	0	0	0	0	0	0	0	0	0	0	0	0	0	0	0	0
January 2013 2	0	0	0	0	0	0	0	0	0	0	0	0	0	0	0	0	0
February 2013 1	0	0	0	0	0	0	0	0	0	0	0	0	0	0	0	0	0
February 2013 2	22.3	23.9	28.4	23.5	0	30.5	27.5	18.3	25.9	24.5	28.9	22	28	22.3	21.6	28.9	27.7
March 2013 1	10.1	10.1	15.9	16.2	14.9	16.7	9.5	17.5	15.5	20.5	14.1	13.5	21.7	14	9.5	16	21.5
March 2013 2	0	5.1	0	0	11.1	10.1	0	9.5	6.2	12.9	3.4	2.5	13.9	9.2	3.2	9.5	17.1
April 2013 1	0	0	0	0	0	8.2	0	0	0	9	0	0	7.3	6.3	3	5.5	17.1
April 2013 2	0	4.9	3.9	0	9	9.9	3.2	4.7	6.7	23.8	0	3	12.7	9.7	6.9	11.9	19.5
May 2013 1	0	0	0	0	0	7.3	0	0	2	7	0	0	7.3	8.1	5.5	8	16
November 2013 1	0	0	0	0	0	0.5	14.6	6.3	3	21.5	13	14.9	12.2	6.8	3	7	18
November 2013 2	8.5	15	7.9	3	13.5	5.6	18.5	9.5	21.5	23.2	17.5	19.5	11.8	12.4	9.8	11.5	22.5
December 2013 1	16.5	14.5	14	12.1	18.5	15	29.5	14	22.1	29.1	22.3	25.5	20.6	16	13.7	14.9	22
December 2013 2	18.4	13.5	16	14	19	15.5	29	19	20.5	30.2	19.9	25.3	24.6	16.8	11.5	17	22.5
January 2014 1	23	11	29.8	25.5	22.5	18.9	34	27.1	24.9	53	39	32.4	45	19.9	15.1	25	25.9
January 2014 2	23.3	16	24.2	18	26	19.3	30.4	23.7	22.3	52	36	26	36.5	16.5	13.8	24.9	21
February 2014 1	19	12	14.2	14	14.8	15.5	28.5	20.5	19	34.5	33.1	28	27.5	15.1	10	25	22
February 2014 2	28.1	19	35	11	28.5	22.5	30.6	29.4	24	40.5	37.2	40	43.5	22.2	15	26	21.9
March 2014 1	24.3	16.9	23.1	9.9	25.5	18.1	26.4	24.3	20	42	30.2	33	36.2	17.5	10	21.8	24.9
March 2014 2	22.5	15	24	19.5	20	16	22	22.9	22.7	43.5	28.5	32	36.5	17	12.5	16	23
April 2014 1	38.2	19	27.3	24	22.8	17.7	34.9	27.3	29.1	45.2	43.6	35.6	45.1	19.5	20.3	25.5	31.8
April 2014 2	23.8	15.3	25.1	21.5	14.9	15.1	21	21.7	22.3	40.8	37.8	29	35.3	16.4	13.9	18.5	24.5
May 2014 1	23.8	16	23.8	21	4.8	14.1	40.9	24.3	23.2	38	35.2	29.3	35	18.6	12	20	24.8
