# Supplementary material for: Hindcasting Historical Breeding Conditions for an Endangered Salamander in Ephemeral Wetlands of the Southeastern USA: Implications of Climate Change
Source: PLoS One. 2016 Feb 24;11(2):e0150169. doi: 10.1371/journal.pone.0150169 (PMC4766244; doi:10.1371/journal.pone.0150169)
Supplement: S2 Table — (XLSX) [file pone.0150169.s002.xlsx]

## Sheet: Sheet1
Wetland ID	Area (ha)	Maximum Depth (2006-2014; cm)
A	4.59263	38.2
B	0.445253	23.9
C	0.207272	35.8
D	1.45902	29.5
E	0.359038	28.5
F	4.9474	30.5
G	0.903528	40.9
H	1.70805	36.8
I	1.35699	29.1
J	5.91643	53
K	1.04178	43.9
L	1.69982	40
M	1.05584	45.1
N	5.29801	24.1
O	20.8923	24.9
P	3.56169	30.7
Q	10.8247	40.3
